# Supplementary material for: Cataract surgery causes biomechanical alterations to the eye detectable by Corvis ST tonometry
Source: PLoS One. 2017 Feb 21;12(2):e0171941. doi: 10.1371/journal.pone.0171941 (PMC5319737; doi:10.1371/journal.pone.0171941)
Supplement: S1 Table — The dataset contains data for all 59 patients included in the study. (XLSX) [file pone.0171941.s001.xlsx]

## Sheet: data
N0	sex M１F0	R 1 L	Age	Incision	preIOLmaster 眼軸長	preIOLmaster ACD	prekeratopre	pre Ave アプラ	preNCT	preIOP [mmHg]	prePachy [ｵm]	preDef. Amp. Max [mm]	preA1 Time [ms]	preA1 Length [mm]	preA1 Velocity [m/s]	preA2 Time [ms]	preA2 Length [mm]	preA2 Velocity [m/s]	preHC Time [ms]	prePeak Dist. [mm]	preRadius [mm]	preA1 Deformation Amp. [mm]	preHC Deformation Amp. [mm]	pre A2 Deformation Amp. [mm]	1wIOLmaster 眼軸長	1wIOLmaster ACD	1wAve アプラ	1Wav NCT	1wIOP [mmHg]	1wPachy [ｵm]	1w Def. Amp. Max [mm]	1wA1 Time [ms]	1w A1 Length [mm]	1w A1 Velocity [m/s]	1w A2 Time [ms]	1w A2 Length [mm]	1w A2 Velocity [m/s]	1w HC Time [ms]	1w Peak Dist. [mm]	1w Radius [mm]	1wA1 Deformation Amp. [mm]	1wHC Deformation Amp. [mm]	1wA2 Deformation Amp. [mm]	1MIOLmaster 眼軸長	1MIOLmaster ACD	1MAve アプラ	1M NCT	1mIOP [mmHg]	1MPachy [ｵm]
1	0	0	61	Cornea	23.18	4.12	7.52	20	16	13.25	511.5	1.077	7.049	1.702	0.167	21.4615	1.9115	-0.364	17.4405	4.837	7.2315	0.126	1.077	0.4765	23.73	4.12	20.3333	16	14.3333	514.333	1.07967	7.15633	1.77267	0.156333	21.2813	1.36433	-0.440333	16.94	4.84	6.78567	0.129333	1.07967	0.447333	23.83	4.91	20	13.6667	14.5	516
2	0	0	72	Cornea	22.59	2.92	7.425	15	17.3333	14.1667	614	1.136	7.126	1.64333	0.179333	21.7657	1.89167	-0.390667	17.248	4.91033	7.87633	0.140667	1.136	0.515667	22.52	2.99	14	12.5	12.3333	589.667	1.15933	6.93433	1.776	0.186667	21.964	1.93867	-0.400667	17.248	5.07367	7.20867	0.133667	1.15933	0.426	22.53	4.65	14.6667	13.3333	12.1667	586.333
3	0	1	63	Cornea	26.11	3.61	7.3	15	14	12.5	524.333	1.21967	6.94667	1.797	0.193667	22.126	1.376	-0.535333	16.94	5.43733	7.683	0.126667	1.21967	0.378333	26.04	4.21	19	16.5	15.6667	528	1.08233	7.30667	1.784	0.155667	21.415	1.45467	-0.444	16.94	5.144	8.152	0.131667	1.08233	0.391333	26.07	4.13	17	16.3333	16	560
4	0	0	70	Cornea	23.25	2.75	7.77	16	13	12	501.667	1.19133	6.88067	1.77267	0.147	19.288	1.36933	-0.274333	17.556	4.92167	5.90267	0.122333	1.19133	0.623333	23.2	3.38	20.6667	12	15	511	1.10533	7.21233	1.807	0.128667	21.1793	1.83233	-0.377667	16.863	4.91	7.62267	0.134667	1.10533	0.515333	23.2	3.22	15.6667	14	12.5	511
5	1	1	84	Cornea	24.18	3.34	7.72	11	12.3333	9.16667	541	1.22733	6.667	1.78333	0.157	21.8157	1.86667	-0.369	17.325	5.23233	7.23133	0.125667	1.22733	0.544	24.03	4.13	14	13	13.1667	532.667	1.145	6.985	1.795	0.154333	20.4243	1.05967	-0.452333	17.71	5.027	7.37233	0.127	1.145	0.678667	24.01	4.58	13.3333	13.3333	12	537.667
6	1	1	74	Cornea	23.53	2.96	7.925	9	10	7.66667	533.333	1.31233	6.515	1.67633	0.177667	22.677	1.57167	-0.500667	16.863	5.47467	6.76967	0.128	1.31233	0.479333	23.37	3.65	11.5	10.5	9.83333	539.667	1.264	6.67433	1.69767	0.167333	22.301	1.71067	-0.475333	17.171	5.339	7.00933	0.129667	1.264	0.459	23.48	3.98	11.6667	10	10.3333	520.333
7	0	1	74	Cornea	21.57	2.491	7.045	15	15.3333	14.1667	531	1.16567	7.281	1.74967	0.156	21.954	1.67233	-0.411333	16.709	4.784	6.32667	0.125333	1.16567	0.464333	21.48	3.74	16	13.5	13	540	1.26467	7.07267	1.75933	0.155333	22.1517	1.94733	-0.431333	16.863	4.92033	5.733	0.131667	1.26467	0.487667	21.5	3.74	15	10	12.5	542.333
8	1	0	67	Cornea	24.12	3.48	7.045	20.3333	18.6667	21.3333	536.667	0.995	8.20367	1.30967	0.151	20.843	1.278	-0.374333	16.786	4.62	7.15067	0.098	0.995	0.491	24.04	4.97	17	15.5	16.3333	564.333	1.12167	7.545	1.76533	0.148333	19.678	1.28833	-0.385667	16.94	4.59833	5.56567	0.130333	1.12167	0.594333	24.02	3.74	15.3333	13	15.5	536
9	0	0	64	Cornea	24.15	3.25	7.845	19.6667	18	15.6667	525	1.10333	7.462	1.82633	0.155333	21.828	1.938	-0.320667	17.402	4.86	8.04167	0.125	1.10333	0.521333	24.08	3.59	20.3333	16	15.5	529	1.092	7.44633	1.81967	0.157	21.7157	1.947	-0.333667	17.479	4.82333	7.08567	0.126667	1.092	0.445333	24.1	4.72	21	19.6667	13.5	490
10	0	1	78	Cornea	22.31	3.01	7.18	20.3333	18	16.8333	584	1.16567	7.59433	1.77333	0.153667	21.7267	1.88933	-0.369667	17.094	4.74333	7.15967	0.14	1.16567	0.562333	22.25	3.69	21	15.5	15.8333	611.667	1.05	7.479	1.81467	0.163333	21.6737	1.82867	-0.322	17.479	4.77467	8.28967	0.144667	1.05	0.499333	22.25	3.49	19.6667	14.3333	15.6667	582.667
11	0	1	70	Cornea	22.08	3.22	7.305	21	17	14.5	570	0.943667	7.191	1.74367	0.175333	21.6247	1.746	-0.351667	16.863	4.63167	7.739	0.129	0.943667	0.393333	21.98	4.34	14.3333	15	16.5	566.333	0.991667	7.56667	1.77333	0.153667	21.6703	1.75	-0.344667	17.094	4.532	6.922	0.127667	0.991667	0.497	21.98	4.95	19	16.3333	16.1667	573.667
12	1	1	84	Cornea	23.36	2.96	7.495	15.3333	9.66667	13.6667	539	1.20533	7.20933	1.76433	0.144333	21.767	1.82433	-0.397667	16.401	5.13867	5.82867	0.128667	1.20533	0.407333	23.29	4.5	17.3333	15	15.3333	546.333	1.13933	7.40967	1.801	0.152667	21.5703	1.78733	-0.376333	16.863	5.064	7.32067	0.135	1.13933	0.361333	23.26	3.68	15.3333	9.66667	13.5	540.667
13	0	1	70	Cornea	22.36	2.77	7.54	25	16	18.5	546.333	0.887	7.79967	1.802	0.123	21.4623	1.894	-0.271	16.401	4.58833	8.63633	0.132	0.887	0.424	22.24	3.62	19	19.5	17.8333	551.667	0.951667	7.732	1.843	0.140333	21.3393	1.905	-0.288	16.555	4.59667	8.081	0.142	0.951667	0.402667	22.25	3.74	20	16	15.6667	546.667
14	1	1	67	Cornea	25.05	3.33	7.545	16	14	15.25	559.5	1.1805	7.4205	1.8095	0.1585	22.2005	1.7045	-0.388	17.6715	4.956	6.6345	0.1335	1.1805	0.4835	24.96	4.05	15	13.5	13.6667	570.333	1.18333	7.17367	1.8	0.160333	22.321	1.53133	-0.38	16.786	5.15767	6.904	0.130333	1.18333	0.466333	24.94	3.95	15	12	13.5	566
15	0	0	82	Cornea	23.46	2.39	7.825	20	14	15	581	1.23033	7.36567	1.84433	0.159333	21.895	1.84033	-0.378333	16.94	5.02667	7.16533	0.135333	1.23033	0.541667	23.36	5.21	20	15.5	16.3333	589.333	1.1	7.53633	1.86	0.130667	21.3533	1.99733	-0.350333	16.786	4.84633	7.54433	0.142333	1.1	0.490667	23.36	4.05	19	14.3333	14.6667	576.667
16	0	0	60	Cornea	23.95	2.98	7.555	14.3333	9.66667	11.6667	531.667	1.15567	6.99267	1.71967	0.156667	22.219	1.564	-0.467333	16.632	5.28667	6.83567	0.113	1.15567	0.416667	23.88	4.6	17	12	11	537.333	1.25233	6.901	1.79933	0.160333	22.538	1.35433	-0.437333	16.478	5.42333	6.56433	0.123333	1.25233	0.465667	23.85	4.65	15.6667	9	10.3333	529
17	1	0	74	Cornea	25.46	4.06	7.615	22	19.6667	16.6667	574.333	1.10233	7.628	1.781	0.147	21.7087	1.63	-0.352667	17.325	4.85233	7.099	0.132	1.10233	0.444667	25.36	4.82	20	15.5	15.8333	598.667	1.156	7.464	1.793	0.152667	21.628	1.59433	-0.395333	16.555	5.01533	6.785	0.141	1.156	0.519667	25.37	3.81	20.3333	20	16.5	589
18	1	1	67	Cornea	24.55	3.4	7.45	21	16.6667	18.6667	532.333	0.977	7.84667	1.78367	0.139667	21.4453	1.74767	-0.312	16.401	4.71867	7.07167	0.126333	0.977	0.333333	24.47	4.98	18.6667	17	16.5	528.333	1.07633	7.54933	1.76067	0.166	21.7867	1.921	-0.379	17.017	4.93833	6.79167	0.13	1.07633	0.34	24.48	4.94	20.6667	14.6667	16.5	532.667
19	1	0	78	Cornea	23.77	3.31	7.67	19	15.3333	16.3333	516	1.05867	7.55167	1.81933	0.145	21.4227	1.793	-0.362	17.094	4.85067	7.08267	0.136	1.05867	0.47	23.67	4.69	15	10.5	12.6667	512.667	1.24267	7.1	1.81233	0.158667	22.2573	1.786	-0.442	17.094	5.204	6.39133	0.134333	1.24267	0.469333	23.63	4.94	13	9	11.6667	536.667
20	1	0	68	Cornea	26.41	3.83	7.73	16	9.66667	11.75	569.5	1.228	6.9705	1.826	0.1455	22.2995	1.8285	-0.482	16.9785	5.4405	6.5815	0.1305	1.228	0.3515	26.35	4.99	11	10	10.1667	631.333	1.22633	6.811	1.873	0.157333	22.1707	1.345	-0.462667	16.94	5.412	5.61667	0.132667	1.22633	0.364333	26.33	4.04	13	9.33333	11.3333	607.667
21	1	0	70	Cornea	23.47	2.88	7.42	17	14.3333	15.1667	574.333	1.254	7.40033	1.75967	0.162333	21.887	1.99633	-0.431333	16.863	5.06433	6.43233	0.132333	1.254	0.488667	23.32	3.58	15.3333	18.5	17.3333	590.667	1.06967	7.703	1.80133	0.141667	21.3953	1.91667	-0.326333	16.786	4.77967	6.82533	0.140333	1.06967	0.403	23.34	3.47	15	12	13.6667	594.333
22	0	1	80	Cornea	22.96	2.38	7.63	15	14.3333	14.5	544.333	1.07367	7.31067	1.81367	0.157	21.9803	1.52467	-0.382333	17.325	4.905	7.45933	0.132	1.07367	0.503	22.89	4.42	19.3333	15.5	16	552	0.996333	7.48133	1.83167	0.146	21.4553	1.731	-0.362333	16.94	4.78867	7.85267	0.142667	0.996333	0.461	22.89	3.74	16.6667	15	14.5	546.333
23	1	1	71	Cornea	23.95	3.4	7.73	20	12	13.6667	562.667	1.18833	7.16	1.81867	0.155667	22.0943	2.017	-0.437	17.017	5.158	7.43233	0.127333	1.18833	0.469667	23.86	3.83	20.3333	13.5	13.6667	570	1.12567	7.20267	1.80267	0.149333	21.9907	1.705	-0.358667	17.171	5.03133	7.38967	0.125	1.12567	0.452	23.82	4.39	19.3333	12.6667	12.8333	572
24	0	1	74	Cornea	24.04	2.98	7.715	18	12.3333	14.3333	495	1.12633	7.30233	1.792	0.149333	21.872	1.67967	-0.375667	17.248	5.026	7.68667	0.123667	1.12633	0.467	23.96	4.52	15	13	12.6667	533.667	1.24667	7.11567	1.82467	0.167	22.1497	1.624	-0.473333	16.863	5.23633	6.612	0.13	1.24667	0.514	23.95	3.61	15	11.6667	13.1667	505.667
25	0	1	74	Cornea	22.85	2.91	7.12	20	13.3333	15.3333	545.667	1.129	7.41067	1.76067	0.170667	21.9463	1.648	-0.36	17.094	4.77233	7.425	0.142	1.129	0.495667	22.78	3.43	16	13.5	12.6667	549.333	1.26733	7.098	1.742	0.175667	22.406	1.909	-0.406	17.325	4.95767	6.46967	0.135	1.26733	0.564	22.77	4.11	16	10.6667	13.1667	540
26	1	1	74	Cornea	22.17	3.75	7.265	23	19.6667	20.5	529.333	0.952333	8.11833	1.76333	0.104	21.0937	1.794	-0.294333	17.017	4.337	7.072	0.143	0.952333	0.459333	22.17	3.75	16.6667	13.5	13.8333	541.333	1.15967	7.21633	1.723	0.161333	22.2863	1.76133	-0.417667	17.248	4.933	6.53167	0.137333	1.15967	0.418333	22.16	4.54	20	14.3333	16.3333	542.5
27	0	0	67	Cornea	23.74	3.35	7.605	22.3333	17.6667	16.3333	568.667	1.08267	7.55633	1.78133	0.15	21.7277	1.78767	-0.353667	17.171	4.78067	7.34633	0.132667	1.08267	0.502667	23.65	3.77	20	15.5	15.5	581.5	1.1265	7.463	1.8035	0.163	21.727	1.4	-0.414	16.863	4.8885	6.9185	0.1455	1.1265	0.491	23.64	4.66	17	15	14.6667	574.667
28	1	0	80	Cornea	22.03	2.74	7.105	19.6667	11.6667	14.5	540.667	1.14567	7.281	1.759	0.165	22.1067	1.76367	-0.381	16.786	4.79433	7.09433	0.138667	1.14567	0.467	21.93	3.91	12	15.5	14.6667	549.333	1.13767	7.352	1.78233	0.156	21.9353	1.94033	-0.383667	16.401	4.81133	6.94467	0.142333	1.13767	0.467667	21.95	3.94	17	11.6667	13.6667	553.333
29	0	1	76	Cornea	22.68	2.33	7.575	15	11	13.5	490	1.197	7.19967	1.78433	0.142	22.121	1.62267	-0.456667	16.709	5.08733	6.25033	0.119	1.197	0.462667	22.57	3.72	17	13.5	13.5	497.333	1.23767	7.194	1.767	0.143	22.1113	1.52933	-0.464	17.094	5.12567	6.19967	0.121333	1.23767	0.494	22.55	3.43	17	10	12.3333	504
30	1	1	71	Cornea	22.86	2.56	7.315	15.6667	13	14.6667	524	1.01667	7.32933	1.75367	0.152667	21.7	1.62	-0.357	16.478	4.88167	7.76	0.127	1.01667	0.394	22.7	4.22	12	11	12	537	1.139	6.985	1.80033	0.156333	22.2243	1.586	-0.421	17.094	5.012	6.95367	0.120667	1.139	0.433333	22.71	3.84	15.3333	12.6667	12	569
31	1	0	75	Cornea	25.9	3.03	7.755	18.3333	15	16.1667	544.667	1.01467	7.54567	1.82067	0.136	21.462	1.644	-0.343333	16.709	4.95867	7.52733	0.136333	1.01467	0.377	25.81	4.93	16	15	14.5	541.667	1.047	7.33933	1.806	0.152333	21.6847	1.56967	-0.397333	16.632	5.107	7.19333	0.128333	1.047	0.32	25.8	4.69	17	15	15.5	549.333
32	1	0	80	Cornea	22.65	2.92	7.335	14.6667	13.6667	15.1667	536.667	1.133	7.38	1.718	0.155	21.9797	1.92967	-0.386667	16.478	4.91933	7.32833	0.132333	1.133	0.45	22.55	4.81	21	16	14.8333	540.667	1.14	7.376	1.78833	0.167333	21.9563	1.95133	-0.381333	16.863	4.87667	7.34	0.133	1.14	0.451333	22.53	3.91	15	13	14.8333	533.333
33	1	0	87	Cornea	23.19	3.29	7.77	15.3333	11.6667	13.6667	537	1.17533	7.22067	1.825	0.151667	21.8747	1.49667	-0.370667	16.786	4.90633	6.75	0.132667	1.17533	0.557667	23	4.19	15.6667	10	10.3333	548.333	1.31733	6.837	1.81367	0.160333	22.4627	1.25967	-0.485333	16.94	5.233	5.91233	0.121	1.31733	0.487667	23.1	5.07	12.3333	8.33333	11.3333	541.333
34	0	1	80	Cornea	23.65	2.38	7.77	14.7	11	9.16667	508	1.19433	7.012	1.75367	0.155	21.5307	1.54567	-0.46	16.478	5.15233	6.38267	0.119333	1.19433	0.398667	23.61	4.15	16	12	11	505.333	1.118	7.22367	1.78533	0.151667	21.2927	1.65333	-0.382667	16.709	4.966	6.19267	0.128333	1.118	0.394333	23.47	3.4	13.7	10	7.5	524
35	0	1	73	Cornea	23.25	4.38	7.615	16	13	10.5	585.333	1.145	7.15033	1.781	0.156333	21.936	1.81233	-0.315	16.401	4.94033	7.09	0.140667	1.145	0.483667	23.25	4.38	10	12	9.66667	595.333	1.167	7.07833	1.81433	0.160667	21.965	2.00467	-0.386	16.478	5.04033	7.02667	0.136667	1.167	0.429	23.42	3.71	12.3	12	9.5	590
36	1	0	60	Cornea	23.61	2.49	7.7	12	12	7.66667	581.333	1.17167	6.904	1.78467	0.167333	22.092	1.67033	-0.396667	16.555	5.013	5.877	0.121667	1.17167	0.444333	23.52	3.35	14	14	10.1667	587	1.05567	7.16433	1.79867	0.162333	21.546	1.854	-0.312	15.939	4.84967	6.536	0.127	1.05567	0.438	23.51	3.44	12	12	8.5	569
37	0	1	82	Cornea	22.55	2.89	7.41	15	16	13.8333	454.667	1.06567	7.44033	1.77867	0.133	21.4323	1.66967	-0.345667	16.632	4.64767	6.34267	0.14	1.06567	0.56	22.45	3.78	12.7	11	11	469.5	1.16175	7.19525	1.78575	0.14625	21.7407	1.4605	-0.34	16.632	4.74325	5.217	0.135	1.16175	0.51025	22.45	3.61	12	なし	9.16667	467.667
38	1	0	76	Sclera	22.92	2.49	7.575	4.7	11	7	574.333	1.22567	6.80867	1.80333	0.164	22.163	1.76333	-0.353	16.709	5.16633	7.01067	0.126667	1.22567	0.511333	22.86	3.58	13	9	6.5	596	1.301	6.76267	1.82233	0.168333	21.944	1.68167	-0.404	16.247	5.256	6.168	0.138	1.301	0.572667	22.86	3.87	9	8	3.16667	575.333
39	0	1	86	Sclera	23.53	2.93	7.32	13.7	14	12.1667	490.333	1.10767	7.27767	1.739	0.153333	21.2513	1.74767	-0.381	16.401	4.816	5.717	0.119	1.10767	0.398333	23.415	3.985	11.5	11.5	9.25	508.5	1.23	7.047	1.7525	0.164	21.3795	1.1465	-0.488	16.0545	5.075	5.853	0.1285	1.23	0.4005	23.49	4.66	12.3	13	10.1667	514.333
40	0	0	83	Sclera	22.62	2.96	7.315	11.3	10	5.83333	597.667	1.347	6.68433	1.79267	0.175667	22.8727	1.73733	-0.415	17.094	5.27867	6.72433	0.138333	1.347	0.528333	22.1	4.34	8.3	8	5	621	1.38033	6.65567	1.82267	0.179	21.1957	1.76833	-0.282667	17.556	4.702	4.824	0.160667	1.38033	0.756667	22.1	4.46	6.3	7	4	605.333
41	1	1	78	Sclera	24.26	3.4	8.1	8.7	10	8.83333	534.333	1.14567	6.966	1.81167	0.156333	21.7263	1.722	-0.378667	16.632	5.20933	7.867	0.126333	1.14567	0.518333	24.14	4	9.7	9	5.83333	586.667	1.277	6.743	1.86067	0.159667	22.0857	2.07667	-0.410667	17.556	5.293	7.59367	0.137333	1.277	0.527667	24.12	4.46	10.3	8	5.33333	571
42	0	0	64	Sclera	21.71	2.51	7.535	18	24	16.8333	606	0.958	7.766	1.78	0.138	21.0127	1.821	-0.293333	16.632	4.48567	8.12833	0.144667	0.958	0.501333	21.62	3.87	18.3	24	19.3333	625	0.867	8.05233	1.80467	0.108333	20.723	1.835	-0.269333	16.093	4.36333	8.46433	0.136	0.867	0.449667	21.62	3.54	15	14	12.8333	646
43	0	1	78	Sclera	23	2.92	7.545	14	17	11	471.333	1.13933	7.20367	1.75533	0.153333	21.6317	1.82733	-0.388667	16.863	4.89533	6.75567	0.125333	1.13933	0.482667	22.92	4.18	15.3	14	11.8333	487	1.087	7.27967	1.741	0.138	21.2377	1.61033	-0.378	16.555	4.831	6.73967	0.121667	1.087	0.467333	22.91	4.16	12.3	11	8.5	481.333
44	1	1	84	Sclera	25.22	3.14	7.835	14	8	6.33333	545.667	1.356	6.81033	1.704	0.16	22.1373	1.67367	-0.425333	16.555	5.45733	6.18633	0.125667	1.356	0.517333	25.08	4.24	8.7	7	2.33333	545	1.48433	6.60533	1.79267	0.191333	22.1457	1.87833	-0.473333	15.246	5.69433	5.47067	0.127667	1.48433	0.478667	25.08	4.36	7.3	7	3.83333	548.333
45	0	1	74	Sclera	22.94	3.02	7.35	13.7	13	9.33333	598	1.26767	7.06133	1.78167	0.175667	21.8537	1.85567	-0.359333	17.171	4.90967	7.03667	0.141333	1.26767	0.654	22.83	4.36	18.7	14	11.8333	634.333	1.10867	7.287	1.828	0.172	21.4143	1.85767	-0.285	17.094	4.76533	8.59333	0.158	1.10867	0.604	22.84	3.84	14	12	11.5833	564.5
46	0	1	67	Sclera	22.56	2.46	7.575	12	12	6.16667	555.333	1.20033	6.78367	1.77667	0.168667	22.324	1.55733	-0.357667	17.017	5.043	6.50567	0.126	1.20033	0.49	22.53	4.26	12	10	7.83333	558	1.149	6.906	1.76467	0.163333	21.9337	1.77433	-0.373	16.324	5.05167	6.50067	0.133333	1.149	0.453	22.42	3.75	11	12	7.33333	546.667
47	1	0	80	Sclera	22.78	2.73	7.395	14	9	9.16667	468.667	1.12533	7.05067	1.54567	0.198	21.6813	1.27567	-0.467	16.478	5.06433	6.43333	0.13	1.12533	0.338	22.65	3.73	9	6	4.16667	474	1.316	6.659	1.43833	0.204	22.121	1.32833	-0.441667	17.402	5.316	6.49433	0.127667	1.316	0.410333	22.65	3.67	10.7	9	5	468.667
48	1	1	75	Sclera	22.62	2.64	7.06	10.7	10	7.66667	519.333	1.32133	6.929	1.71767	0.179667	21.996	1.566	-0.514333	16.709	5.20967	6.10433	0.127667	1.32133	0.556333	22.46	3.78	10.3	9	5.83333	521.333	1.42733	6.784	1.64833	0.177333	22.0463	1.275	-0.584667	16.555	5.251	5.37167	0.130333	1.42733	0.505667	22.47	3.97	7.7	9	4.5	527.333
49	1	1	69	Sclera	24.53	2.96	8.175	11	15	8.83333	547.667	1.283	7.01167	1.814	0.164333	21.9547	1.61433	-0.430667	16.94	5.21133	7.03833	0.127	1.283	0.513	24.38	3.43	13.3	14	11	575.5	1.1485	7.2025	1.8335	0.169	21.4875	1.885	-0.3675	16.863	5.1475	8.0725	0.1345	1.1485	0.464	24.28	3.76	12	13	8.83333	583
50	1	1	81	Sclera	23.68	3.72	7.76	12	12	9.5	539.333	1.084	6.98233	1.78167	0.153	21.818	1.83733	-0.387	16.401	5.11	7.32967	0.130333	1.084	0.413333	23.56	5.13	8	7	6.16667	540.333	1.19	6.73333	1.794	0.158333	22.198	1.71667	-0.401	16.863	5.24533	6.987	0.125333	1.19	0.422333	23.55	4.89	14	9	5.5	539.333
51	1	0	84	Sclera	23.56	2.82	7.585	8	7	5.16667	539	1.272	6.70633	1.81733	0.166667	19.7267	1.45533	-0.269	16.863	5.34867	6.91833	0.132	1.272	0.745	23.43	なし	6.3	8	6.83333	550.667	1.32967	6.76933	1.79567	0.163	22.0087	1.60833	-0.459	17.864	5.09933	6.12167	0.143	1.32967	0.527	23.52	3.59	9.7	12	7.33333	535.333
52	1	0	75	Sclera	24.49	3.26	8.025	9.3	12	7.33333	531.333	1.242	6.83233	1.78667	0.169333	22.243	1.96	-0.429333	16.786	5.31233	7.55333	0.119667	1.242	0.380667	24.4	4.38	11	11	6.5	537	1.232	6.80033	1.82733	0.177	22.216	1.846	-0.453667	16.247	5.39567	7.859	0.125667	1.232	0.41	24.4	4.71	8	9	4.16667	520
53	0	0	66	Sclera	25.36	3.58	7.435	11.3	11	8.33333	511.667	1.26333	6.95233	1.759	0.160667	22.1273	1.60333	-0.510333	16.94	5.28133	6.38067	0.126333	1.26333	0.452333	25.37	4.53	13	13	10.3333	546	1.19233	7.15167	1.76467	0.161667	21.289	1.758	-0.352	15.939	5.065	6.25433	0.134667	1.19233	0.444333	25.51	5.03	12.7	11	9.33333	516.333
54	1	0	90	Sclera	24.49	3.35	7.395	10.7	11	10	560	1.289	7.08633	1.811	0.160667	21.6343	1.451	-0.467333	16.632	5.22233	6.34867	0.142667	1.289	0.468667	24.34	3.94	11.3	10	8.33333	548	1.34067	6.96767	1.78067	0.16	21.497	1.82367	-0.464667	17.171	5.331	7.113	0.147667	1.34067	0.487667	24.39	4.46	9.3	14	6.25	547.667
55	0	0	64	Sclera	26.33	3.24	7.615	14	14	12.8333	596.333	1.14733	7.379	1.81867	0.170667	21.549	1.73333	-0.419667	16.478	5.07833	7.68867	0.137333	1.14733	0.456333	26.26	3.99	14	16	11.1667	601	1.26567	7.24633	1.82067	0.176667	21.657	1.769	-0.500667	16.247	5.27367	6.41833	0.138333	1.26567	0.415333	26.75	4.52	14	14	11.6667	590
56	1	1	74	Sclera	23.46	2.75	7.96	11.7	13	5.83333	591	1.24333	6.687	1.828	0.176	22.549	1.81	-0.379	17.556	5.25067	7.53367	0.119667	1.24333	0.523667	23.38	3.85	10.3	9	7.33333	580.667	1.15033	6.797	1.76933	0.171333	22.234	1.54033	-0.427	16.786	5.24733	7.31233	0.119333	1.15033	0.362	23.38	4.22	9	8	5.66667	598.333
57	1	1	71	Sclera	24.11	3.1	7.975	9	10	4.5	558	1.31567	6.549	1.80433	0.164667	22.6303	1.83167	-0.442667	17.633	5.39967	7.25667	0.119333	1.31567	0.465	23.98	3.61	8	5	3.5	563.667	1.30867	6.53833	1.81133	0.171333	22.6943	1.69633	-0.472	17.633	5.34867	7.059	0.123667	1.30867	0.443	23.95	3.56	6	5	2.16667	550.667
58	1	1	67	Sclera	22.86	2.84	7.425	8.3	12	9.75	562	1.231	7.026	1.7635	0.1675	22.113	1.388	-0.403	16.7475	5.0475	6.823	0.133	1.231	0.476	22.74	なし	11	11	9.16667	558	1.204	6.98933	1.701	0.156333	21.9883	1.45567	-0.439	16.555	5.12467	6.989	0.124333	1.204	0.436333	22.75	3.78	12	13	7.83333	546.667
59	1	0	79	Sclera	24.49	3.19	7.79	14.7	16	15.5	594	1.02433	7.64733	1.81267	0.119333	21.1517	1.89467	-0.350667	16.17	4.817	8.18667	0.14	1.02433	0.36	24.41	4.77	12.7	12	12	578.667	1.13267	7.265	1.791	0.147	21.5613	1.942	-0.369	15.862	5.125	7.48933	0.130333	1.13267	0.352667	24.42	4.43	13	12	11.3333	576.667
[truncated: 33 more columns]
